# Supplementary material for: Macroporous Resin Purification of Phenolics from Penthorum chinense Leaves: Phenolic Identification, Composition Analysis, and Biological Activities
Source: Antioxidants (Basel). 2026 Jun 3;15(6):709. doi: 10.3390/antiox15060709 (PMC13295974; doi:10.3390/antiox15060709)
Supplement: Supplementary file 1 [file antioxidants-15-00709-s001.zip]

Archive with 1 entries (1 files):
- antioxidants-4280999-supplementary.pdf
